# Supplementary material for: Transformation of ABT-199 Nanocrystal Suspensions into a Redispersible Drug Product—Impact of Vacuum Drum Drying, Spray Drying and Tableting on Re-Nanodispersibility
Source: Pharmaceutics. 2024 Jun 8;16(6):782. doi: 10.3390/pharmaceutics16060782 (PMC11207449; doi:10.3390/pharmaceutics16060782)
Supplement: Supplementary file 1 [file pharmaceutics-16-00782-s001.zip]

Archive with 1 entries (1 files):
- pharmaceutics-3018560-supplementary.pdf
